# Supplementary material for: Fish Sidestream-Derived Protein Hydrolysates Suppress DSS-Induced Colitis by Modulating Intestinal Inflammation in Mice
Source: Mar Drugs. 2021 May 28;19(6):312. doi: 10.3390/md19060312 (PMC8228426; doi:10.3390/md19060312)
Supplement: Supplementary file 1 [file marinedrugs-19-00312-s001.zip]

Archive with 1 entries (1 files):
- marinedrugs-1190007-supplementary.pdf
